# Supplementary material for: Interactions between Kazachstania humilis Yeast Species and Lactic Acid Bacteria in Sourdough
Source: Microorganisms. 2020 Feb 11;8(2):240. doi: 10.3390/microorganisms8020240 (PMC7074792; doi:10.3390/microorganisms8020240)
Supplement: Supplementary file 1 [file microorganisms-08-00240-s001.zip]

Archive with 7 entries (6 files):
- microorganisms-681294-supplementary-final/
- microorganisms-681294-supplementary-final/FigureS1.pdf
- microorganisms-681294-supplementary-final/FigureS2.pdf
- microorganisms-681294-supplementary-final/figureS3.pdf
- microorganisms-681294-supplementary-final/figureS4.pdf
- microorganisms-681294-supplementary-final/figureS5.pdf
- microorganisms-681294-supplementary-final/SupplementaryTables.pdf
